# Supplementary material for: Adipocyte Utx Deficiency Promotes High-Fat Diet-Induced Metabolic Dysfunction in Mice
Source: Cells. 2022 Jan 6;11(2):181. doi: 10.3390/cells11020181 (PMC8773702; doi:10.3390/cells11020181)
Supplement: Supplementary file 1 [file cells-11-00181-s001.zip]

Archive with 1 entries (1 files):
- cells-1507429-supplementary.pdf
